# Supplementary material for: Small Molecules Present in the Cerebrospinal Fluid Metabolome Influence Superoxide Dismutase 1 Aggregation
Source: Int J Mol Sci. 2013 Sep 17;14(9):19128–45. doi: 10.3390/ijms140919128 (PMC3794824; doi:10.3390/ijms140919128)
Supplement: Supplementary File 1 — Supplementary (ZIP, 27831 KB) [file ijms-14-19128-s001.zip]

Archive with 2 entries (2 files):
- ijms-39643-Supplementary - Video 2 - NTA - SOD1 + phthalate.mp4
- ijms-39643-Supplementary - Video 1 - NTA - SOD1.mp4
